# Supplementary material for: A new species of jumping spider Neonella Gertsch, with notes on the genus and male identification key (Araneae, Salticidae)
Source: Zookeys. 2015 Nov 5;(532):1–14. doi: 10.3897/zookeys.532.6078 (PMC4668891; doi:10.3897/zookeys.532.6078)
Supplement: XML Treatment for Neonella acostae [file zookeys.532.6078-treatment1.xml]

<!DOCTYPE tp:taxon-treatment
  PUBLIC "-//TaxonX//DTD Taxonomic Treatment Publishing DTD v0 20100105//EN" "tax-treatment-NSO.dtd">
<tp:taxon-treatment xmlns:tp="http://www.plazi.org/taxpub"><tp:treatment-meta><kwd-group><label>Taxon classification</label><kwd><named-content content-type="kingdom">Animalia</named-content></kwd><kwd><named-content content-type="order">Araneae</named-content></kwd><kwd><named-content content-type="family">Salticidae</named-content></kwd></kwd-group><mixed-citation publication-type="journal"><person-group><name><surname>Rubio</surname><given-names>Gonzalo D.</given-names></name><name><surname>Argañaraz</surname><given-names>Carina I.</given-names></name><name><surname>Gleiser</surname><given-names>Raquel M.</given-names></name></person-group><article-title>A new species of jumping spider <italic><tp:taxon-name><tp:taxon-name-part taxon-name-part-type="genus">Neonella</tp:taxon-name-part></tp:taxon-name></italic> Gertsch, with notes on the genus and male identification key (<tp:taxon-name><tp:taxon-name-part taxon-name-part-type="order">Araneae</tp:taxon-name-part></tp:taxon-name>, <tp:taxon-name><tp:taxon-name-part taxon-name-part-type="family">Salticidae</tp:taxon-name-part></tp:taxon-name>)</article-title><source>Zookeys</source><day>5</day><month>11</month><year>2015</year><volume>2015</volume><issue>532</issue><fpage>1</fpage><lpage>14</lpage><pub-id pub-id-type="doi">10.3897/zookeys.532.6078</pub-id></mixed-citation></tp:treatment-meta><tp:nomenclature><tp:taxon-name>
                            <tp:taxon-name-part taxon-name-part-type="genus">Neonella</tp:taxon-name-part>
                            <tp:taxon-name-part taxon-name-part-type="species">acostae</tp:taxon-name-part>
                            <object-id xmlns:xlink="http://www.w3.org/1999/xlink" content-type="zoobank" xlink:type="simple">http://zoobank.org/5925FF00-8AAD-4B19-B948-72334CA4EFAB</object-id>
                        </tp:taxon-name><tp:taxon-status xmlns:xlink="http://www.w3.org/1999/xlink" xlink:type="simple">sp. n.</tp:taxon-status><xref ref-type="fig" rid="F1">Figs 1A, B</xref><xref ref-type="fig" rid="F2">; 2</xref><xref ref-type="fig" rid="F4">; 4D</xref></tp:nomenclature><tp:treatment-sec sec-type="type material"><title>Type material.</title><p>Holotype ♂ (<named-content xmlns:xlink="http://www.w3.org/1999/xlink" content-type="dwc:institutional_code" xlink:type="simple">MACN</named-content>-Ar 34509) from near Toledo (<named-content xmlns:xlink="http://www.w3.org/1999/xlink" content-type="dwc:verbatimCoordinates" xlink:type="simple">31°32'10.54"S, 64°1'43.97"W</named-content>; 381 m asl), Córdoba province, Argentina, 24.XI.2013, C.I. Argañaraz leg. Paratypes: 1 ♂ and 1 ♀ (<abbrev xmlns:xlink="http://www.w3.org/1999/xlink" content-type="institution" xlink:title="Instituto de Biología Subtropical, Misiones" xlink:type="simple">IBSI-Ara</abbrev> 00242) and 1 ♀ (<named-content xmlns:xlink="http://www.w3.org/1999/xlink" content-type="dwc:institutional_code" xlink:type="simple">MACN</named-content>-Ar 34510) from Ciudad de Córdoba (<named-content xmlns:xlink="http://www.w3.org/1999/xlink" content-type="dwc:verbatimCoordinates" xlink:type="simple">31°22'27.67"S, 64°10'42.70"W</named-content>; 430 m asl), Córdoba province, Argentina, 23.XI.2013, C.I. Argañaraz leg.</p></tp:treatment-sec><tp:treatment-sec sec-type="material"><title>Other material examined.</title><p>ARGENTINA: Córdoba: Ciudad de Córdoba, site 1 (<named-content xmlns:xlink="http://www.w3.org/1999/xlink" content-type="dwc:verbatimCoordinates" xlink:type="simple">31°22'27.67"S, 64°10'42.70"W</named-content>; 430 m asl), 15.III.2014, C.I. Argañaraz &amp; R.M. Gleiser leg., 1 ♂ (<abbrev xmlns:xlink="http://www.w3.org/1999/xlink" content-type="institution" xlink:title="Centro de Relevamiento y Evaluación de Recursos Agrícolas y Naturales, Córdoba" xlink:type="simple">CREAN</abbrev>, tissue sample [tiss.s.] CIA 010); site 2 (<named-content xmlns:xlink="http://www.w3.org/1999/xlink" content-type="dwc:verbatimCoordinates" xlink:type="simple">31°26'6.13"S, 64°12'47.42"W</named-content>; 441 m asl), 21.XI.2013, C.I. Argañaraz leg., 2 ♂ (<abbrev xmlns:xlink="http://www.w3.org/1999/xlink" content-type="institution" xlink:title="Centro de Relevamiento y Evaluación de Recursos Agrícolas y Naturales, Córdoba" xlink:type="simple">CREAN</abbrev>); site 3 (<named-content xmlns:xlink="http://www.w3.org/1999/xlink" content-type="dwc:verbatimCoordinates" xlink:type="simple">31°20'18.24"S, 64°9'30.97"W</named-content>; 438 m asl), 15.III.2014, C.I. Argañaraz &amp; R.M. Gleiser leg., 1 ♀ (<abbrev xmlns:xlink="http://www.w3.org/1999/xlink" content-type="institution" xlink:title="Centro de Relevamiento y Evaluación de Recursos Agrícolas y Naturales, Córdoba" xlink:type="simple">CREAN</abbrev>, tiss.s. CIA 008); near Toledo (<named-content xmlns:xlink="http://www.w3.org/1999/xlink" content-type="dwc:verbatimCoordinates" xlink:type="simple">31°32'10.54"S, 64°1'43.97"W</named-content>; 381 m asl), 24.XI.2013, C.I. Argañaraz leg., 2 ♀ (<abbrev xmlns:xlink="http://www.w3.org/1999/xlink" content-type="institution" xlink:title="Centro de Relevamiento y Evaluación de Recursos Agrícolas y Naturales, Córdoba" xlink:type="simple">CREAN</abbrev>).</p></tp:treatment-sec><tp:treatment-sec sec-type="Diagnosis"><title>Diagnosis.</title><p>Males of <italic><tp:taxon-name><tp:taxon-name-part taxon-name-part-type="genus">Neonella</tp:taxon-name-part> <tp:taxon-name-part taxon-name-part-type="species">acostae</tp:taxon-name-part></tp:taxon-name></italic> are similar to those of <italic><tp:taxon-name><tp:taxon-name-part taxon-name-part-type="genus">Neonella</tp:taxon-name-part> <tp:taxon-name-part taxon-name-part-type="species">camillae</tp:taxon-name-part></tp:taxon-name></italic> and <italic><tp:taxon-name><tp:taxon-name-part taxon-name-part-type="genus">Neonella</tp:taxon-name-part> <tp:taxon-name-part taxon-name-part-type="species">noronha</tp:taxon-name-part></tp:taxon-name></italic> in the coiled (semi-spiral) <abbrev xmlns:xlink="http://www.w3.org/1999/xlink" xlink:type="simple"><def><p>embolus </p></def>(E)</abbrev>, but can be distinguished from those and others with long spiral embolus by having only one <abbrev xmlns:xlink="http://www.w3.org/1999/xlink" xlink:type="simple"><def><p>patellar apophysis </p></def>(PA)</abbrev> of palp (Fig. <xref ref-type="fig" rid="F2">2C</xref>; compare among Figs <xref ref-type="fig" rid="F4">4A–D</xref>). Furthermore, males differ from <italic><tp:taxon-name><tp:taxon-name-part taxon-name-part-type="genus">Neonella</tp:taxon-name-part> <tp:taxon-name-part taxon-name-part-type="species">noronha</tp:taxon-name-part></tp:taxon-name></italic> in the shorter embolus. Females also resemble <italic><tp:taxon-name><tp:taxon-name-part taxon-name-part-type="genus">Neonella</tp:taxon-name-part> <tp:taxon-name-part taxon-name-part-type="species">noronha</tp:taxon-name-part></tp:taxon-name></italic> and <italic><tp:taxon-name><tp:taxon-name-part taxon-name-part-type="genus">Neonella</tp:taxon-name-part> <tp:taxon-name-part taxon-name-part-type="species">salafraria</tp:taxon-name-part></tp:taxon-name></italic> in having two small, round, simple <abbrev xmlns:xlink="http://www.w3.org/1999/xlink" xlink:type="simple"><def><p>copulatory openings </p></def>(CO)</abbrev>, but can be distinguished by having them more laterally placed and with different course of the <abbrev xmlns:xlink="http://www.w3.org/1999/xlink" xlink:type="simple"><def><p>copulatory ducts </p></def>(CD)</abbrev> (Fig. <xref ref-type="fig" rid="F2">2D, E</xref>; compare with Figs 14, 15 in <xref ref-type="bibr" rid="B18">Ruiz et al. 2007</xref> and Figs 4, 5 in <xref ref-type="bibr" rid="B17">Ruiz and Brescovit 2004</xref>).</p><fig id="F2" position="float" orientation="portrait"><label>Figure 2.</label><caption><p><italic><tp:taxon-name><tp:taxon-name-part taxon-name-part-type="genus">Neonella</tp:taxon-name-part> <tp:taxon-name-part taxon-name-part-type="species">acostae</tp:taxon-name-part></tp:taxon-name></italic> sp. n.; <bold>A–C</bold> male (holotype) <bold>A</bold> dorsal habitus <bold>B, C</bold> male palp in ventral (<bold>B</bold>) and retrolateral (<bold>C</bold>) view <bold>D, E</bold> female (<abbrev xmlns:xlink="http://www.w3.org/1999/xlink" content-type="institution" xlink:title="Instituto de Biología Subtropical, Misiones" xlink:type="simple">IBSI-Ara</abbrev> 00242) epigynum in ventral (<bold>D</bold>) and dorsal (<bold>E</bold>) view. (<abbrev xmlns:xlink="http://www.w3.org/1999/xlink" xlink:type="simple">EB<def><p> = embolus base</p></def></abbrev>; <abbrev xmlns:xlink="http://www.w3.org/1999/xlink" xlink:type="simple">CD<def><p> = copulatory duct</p></def></abbrev>; <abbrev xmlns:xlink="http://www.w3.org/1999/xlink" xlink:type="simple">CO<def><p> = copulatory opening</p></def></abbrev>; <abbrev xmlns:xlink="http://www.w3.org/1999/xlink" xlink:type="simple">DS<def><p> = dorsal scutum</p></def></abbrev>; <abbrev xmlns:xlink="http://www.w3.org/1999/xlink" xlink:type="simple">E<def><p> = embolus</p></def></abbrev>; <abbrev xmlns:xlink="http://www.w3.org/1999/xlink" xlink:type="simple">FD<def><p> = fertilization duct</p></def></abbrev>; <abbrev xmlns:xlink="http://www.w3.org/1999/xlink" xlink:type="simple">PA<def><p> = patellar apophysis</p></def></abbrev>; <abbrev xmlns:xlink="http://www.w3.org/1999/xlink" xlink:type="simple">S<def><p> = spermatheca</p></def></abbrev>; <abbrev xmlns:xlink="http://www.w3.org/1999/xlink" xlink:type="simple">RSPL<def><p> = retrolateral spermophore loop</p></def></abbrev>; <abbrev xmlns:xlink="http://www.w3.org/1999/xlink" xlink:type="simple">SP<def><p> = spermophore</p></def></abbrev>; <abbrev xmlns:xlink="http://www.w3.org/1999/xlink" xlink:type="simple">TL<def><p> = tegular lobe</p></def></abbrev>). Scale bars: 0.5 mm (<bold>A</bold>); 0.1 mm (<bold>B, C</bold>); 0.05 mm (<bold>D, E</bold>).</p></caption><graphic xmlns:xlink="http://www.w3.org/1999/xlink" xlink:href="zookeys-532-001-g002.jpg" position="float" orientation="portrait" xlink:type="simple" id="oo_63491.jpg"/></fig></tp:treatment-sec><tp:treatment-sec sec-type="Description"><title>Description.</title><p>Male holotype (Fig. <xref ref-type="fig" rid="F2">2A–C</xref>). Total length: 1.27. Carapace 0.62 long, 0.47 wide, 0.25 high; abdomen 0.62 long, 0.36 wide. Eye sizes: <abbrev xmlns:xlink="http://www.w3.org/1999/xlink" xlink:title="anterior median eye" xlink:type="simple">AME</abbrev> 0.12, <abbrev xmlns:xlink="http://www.w3.org/1999/xlink" xlink:title="anterior lateral eye" xlink:type="simple">ALE</abbrev> 0.087, <abbrev xmlns:xlink="http://www.w3.org/1999/xlink" xlink:title="posterior median eye the smaller" xlink:type="simple">PME</abbrev> 0.026, <abbrev xmlns:xlink="http://www.w3.org/1999/xlink" xlink:title="posterior lateral eye" xlink:type="simple">PLE</abbrev> 0.087. Ocular quadrangle 0.31 long. Anterior eye row 0.45 wide, posterior 0.47 wide. Clypeus height 0.017. Chelicerae with two very tiny promarginal teeth, hard to see; retromarginal teeth inconspicuous. Sternum longer (0.30) than wide (0.23). Leg measurements: I 0.78 (0.26, 0.25, 0.12, 0.14); II 0.70 (0.20, 0.25, 0.12, 0.12); III 0.86 (0.27, 0.29, 0.12, 0.17); IV 1.00 (0.31, 0.32, 0.17, 0.18). Carapace yellow with black spots, uniformly distributed; cephalic region darker to black, covered by white hairs. Thoracic region slightly lighter. Clypeus very low. Chelicerae tiny, yellow, grayish brown proximally. Legs pale yellow, with dark rings around the distal ends of the patella, tibia and metatarsus. Sternum and labium pale yellow. Palp (Fig. <xref ref-type="fig" rid="F2">2B, C</xref>): dark brown to black; cymbium brown, distally darker. Patella with a pointed retrolateroventral apophysis (<abbrev xmlns:xlink="http://www.w3.org/1999/xlink" xlink:title="patellar apophysis" xlink:type="simple">PA</abbrev>). Copulatory bulb brown, with tegular lobe (<abbrev xmlns:xlink="http://www.w3.org/1999/xlink" xlink:title="tegular lobe" xlink:type="simple">TL</abbrev>) and conspicuous embolus base (<abbrev xmlns:xlink="http://www.w3.org/1999/xlink" xlink:title="embolus base" xlink:type="simple">EB</abbrev>). Embolus long (<abbrev xmlns:xlink="http://www.w3.org/1999/xlink" xlink:title="embolus" xlink:type="simple">E</abbrev>), with a retrolateral half spiral (Fig. <xref ref-type="fig" rid="F2">2C</xref>). Abdomen pale yellow, uniformly covered with small black hairs; with an inconspicuous small thin dorsal abdominal scutum (<abbrev xmlns:xlink="http://www.w3.org/1999/xlink" xlink:title="dorsal scutum" xlink:type="simple">DS</abbrev>). Spinnerets pale yellow. Variation (n=5): none apparent.</p><p>Female paratype (<abbrev xmlns:xlink="http://www.w3.org/1999/xlink" content-type="institution" xlink:title="Instituto de Biología Subtropical, Misiones" xlink:type="simple">IBSI-Ara</abbrev> 00242) (Fig. <xref ref-type="fig" rid="F2">2D, E</xref>). Total length: 1.70. Carapace 0.75 long, 0.51 wide, 0.30 high; abdomen 0.87 long, 0.57 wide. Eye sizes: <abbrev xmlns:xlink="http://www.w3.org/1999/xlink" xlink:title="anterior median eye" xlink:type="simple">AME</abbrev> 0.14, <!--PageBreak--><abbrev xmlns:xlink="http://www.w3.org/1999/xlink" xlink:title="anterior lateral eye" xlink:type="simple">ALE</abbrev> 0.075, <abbrev xmlns:xlink="http://www.w3.org/1999/xlink" xlink:title="posterior median eye the smaller" xlink:type="simple">PME</abbrev> 0.025, <abbrev xmlns:xlink="http://www.w3.org/1999/xlink" xlink:title="posterior lateral eye" xlink:type="simple">PLE</abbrev> 0.10. Ocular quadrangle 0.37 long. Anterior eye row 0.47 wide, posterior 0.50 wide. Clypeus height 0.012. Chelicerae as in male. Sternum longer (0.32) than wide (0.22). Leg measurements: I 0.93 (0.30, 0.32, 0.15, 0.15); II 0.86 (0.26, 0.30, 0.15, 0.15); III 0.99 (0.32, 0.32, 0.16, 0.17); IV 1.20 (0.37, 0.40, 0.22, 0.20). Carapace in general as in male, thoracic region slightly lighter. Clypeus very low. Chelicerae as in male, but light brown proximally. Legs, sternum and labium as in male. Palp yellow. Epigynum wider than long, with a thin translucent plate; two small copulatory openings (<abbrev xmlns:xlink="http://www.w3.org/1999/xlink" xlink:title="copulatory opening" xlink:type="simple">CO</abbrev>). Spermathecae tubular (<abbrev xmlns:xlink="http://www.w3.org/1999/xlink" xlink:title="spermatheca" xlink:type="simple">S</abbrev>), connected to thick copulatory ducts (<abbrev xmlns:xlink="http://www.w3.org/1999/xlink" xlink:title="copulatory duct" xlink:type="simple">CD</abbrev>). Abdomen and spinnerets as in male; dorsal abdominal scutum absent. Variation (n=5): one female is more pigmented, with more dark spots on thoracic region.</p></tp:treatment-sec><tp:treatment-sec sec-type="Etymology"><title>Etymology.</title><p>The specific name is a Latinized patronym in honor of Dr. Luis E. Acosta, arachnologist of Universidad Nacional de Córdoba, who was major professor for the PhD of G.D.R. and advisor for the bachelor thesis of C.I.A.</p></tp:treatment-sec><tp:treatment-sec sec-type="Distribution"><title>Distribution.</title><p>Known only from Córdoba province (Fig. <xref ref-type="fig" rid="F1">1A</xref>): Ciudad de Córdoba and near Toledo, Argentina.</p></tp:treatment-sec><tp:treatment-sec sec-type="Sexual dimorphism"><title>Sexual dimorphism.</title><p>Males and females differ only slightly in their somatic morphology. Females are slightly larger than males, mainly due to their larger abdomen. The carapace is somewhat more pigmented in males than in females.</p></tp:treatment-sec><tp:treatment-sec><!--Section generated to contain objects referenced in tp:taxon-treatment.--><fig id="F1" position="float" orientation="portrait"><label>Figure 1.</label><caption><p><bold>A</bold> Sampling location, positives sites for <italic><tp:taxon-name><tp:taxon-name-part taxon-name-part-type="genus">Neonella</tp:taxon-name-part></tp:taxon-name></italic> species and their distribution. Key: black circle = negative sites (further localities that were sampled but that did not yield <italic><tp:taxon-name><tp:taxon-name-part taxon-name-part-type="genus">Neonella</tp:taxon-name-part></tp:taxon-name></italic> spp.); white circle = <italic><tp:taxon-name><tp:taxon-name-part taxon-name-part-type="genus">Neonella</tp:taxon-name-part> <tp:taxon-name-part taxon-name-part-type="species">montana</tp:taxon-name-part></tp:taxon-name></italic>; white triangle = <italic><tp:taxon-name><tp:taxon-name-part taxon-name-part-type="genus">Neonella</tp:taxon-name-part> <tp:taxon-name-part taxon-name-part-type="species">acostae</tp:taxon-name-part></tp:taxon-name></italic>; white circle with a cross = <italic><tp:taxon-name><tp:taxon-name-part taxon-name-part-type="genus">Neonella</tp:taxon-name-part> <tp:taxon-name-part taxon-name-part-type="species">acostae</tp:taxon-name-part></tp:taxon-name></italic> and <italic><tp:taxon-name><tp:taxon-name-part taxon-name-part-type="genus">Neonella</tp:taxon-name-part> <tp:taxon-name-part taxon-name-part-type="species">montana</tp:taxon-name-part></tp:taxon-name></italic>; white circle with a X = <italic><tp:taxon-name><tp:taxon-name-part taxon-name-part-type="genus">Neonella</tp:taxon-name-part> <tp:taxon-name-part taxon-name-part-type="species">montana</tp:taxon-name-part></tp:taxon-name></italic> and <italic><tp:taxon-name><tp:taxon-name-part taxon-name-part-type="genus">Neonella</tp:taxon-name-part> <tp:taxon-name-part taxon-name-part-type="species">minuta</tp:taxon-name-part></tp:taxon-name></italic>; white squares = <italic><tp:taxon-name><tp:taxon-name-part taxon-name-part-type="genus">Neonella</tp:taxon-name-part> <tp:taxon-name-part taxon-name-part-type="species">acostae</tp:taxon-name-part></tp:taxon-name></italic>, <italic><tp:taxon-name><tp:taxon-name-part taxon-name-part-type="genus">Neonella</tp:taxon-name-part> <tp:taxon-name-part taxon-name-part-type="species">minuta</tp:taxon-name-part></tp:taxon-name></italic>, and <italic><tp:taxon-name><tp:taxon-name-part taxon-name-part-type="genus">Neonella</tp:taxon-name-part> <tp:taxon-name-part taxon-name-part-type="species">montana</tp:taxon-name-part></tp:taxon-name></italic> <bold>B</bold> Typical location/habitat for <italic><tp:taxon-name><tp:taxon-name-part taxon-name-part-type="genus">Neonella</tp:taxon-name-part> <tp:taxon-name-part taxon-name-part-type="species">acostae</tp:taxon-name-part></tp:taxon-name></italic> <bold>C</bold> Typical location/habitat for <italic><tp:taxon-name><tp:taxon-name-part taxon-name-part-type="genus">Neonella</tp:taxon-name-part> <tp:taxon-name-part taxon-name-part-type="species">montana</tp:taxon-name-part></tp:taxon-name></italic>.</p></caption><graphic xmlns:xlink="http://www.w3.org/1999/xlink" xlink:href="zookeys-532-001-g001.jpg" position="float" orientation="portrait" xlink:type="simple" id="oo_63490.jpg"/></fig><fig id="F4" position="float" orientation="portrait"><label>Figure 4.</label><caption><p>Schematic identification for species of <italic><tp:taxon-name><tp:taxon-name-part taxon-name-part-type="genus">Neonella</tp:taxon-name-part></tp:taxon-name></italic> Gertsch, 1936; <bold>A–L</bold> drawings modified from the original papers and descriptions (sources in method section). (<abbrev xmlns:xlink="http://www.w3.org/1999/xlink" xlink:type="simple">CO<def><p> = copulatory opening</p></def></abbrev>; <abbrev xmlns:xlink="http://www.w3.org/1999/xlink" xlink:type="simple">E<def><p> = embolus</p></def></abbrev>; <abbrev xmlns:xlink="http://www.w3.org/1999/xlink" xlink:type="simple">MS<def><p> = median septum</p></def></abbrev>; <abbrev xmlns:xlink="http://www.w3.org/1999/xlink" xlink:type="simple">PA<def><p> = patellar apophysis</p></def></abbrev>; <abbrev xmlns:xlink="http://www.w3.org/1999/xlink" xlink:type="simple">LE<def><p> = lamella of embolus</p></def></abbrev>; <abbrev xmlns:xlink="http://www.w3.org/1999/xlink" xlink:type="simple">W<def><p> = window of epigynum</p></def></abbrev>).</p></caption><graphic xmlns:xlink="http://www.w3.org/1999/xlink" xlink:href="zookeys-532-001-g004.jpg" position="float" orientation="portrait" xlink:type="simple" id="oo_63493.jpg"/></fig></tp:treatment-sec><ref-list><ref id="B18"><mixed-citation xmlns:xlink="http://www.w3.org/1999/xlink" xlink:type="simple"><person-group><name name-style="western"><surname>Ruiz</surname><given-names>GR</given-names></name><name name-style="western"><surname>Brescovit</surname><given-names>AD</given-names></name><name name-style="western"><surname>Freitas</surname><given-names>GC</given-names></name></person-group> (<year>2007</year>) <article-title>Spiders from Fernando de Noronha, Brazil. Part II. Proposal of a new genus and description of three new species of jumping spiders (<tp:taxon-name><tp:taxon-name-part taxon-name-part-type="order">Araneae</tp:taxon-name-part></tp:taxon-name>, <tp:taxon-name><tp:taxon-name-part taxon-name-part-type="family">Salticidae</tp:taxon-name-part></tp:taxon-name>).</article-title> <source>Revista Brasileira de Zoología</source> <volume>24</volume>(<issue>3</issue>): <fpage>771</fpage>–<lpage>776</lpage>. doi: <ext-link xlink:type="simple" ext-link-type="doi" xlink:href="10.1590/S0101-81752007000300028">10.1590/S0101-81752007000300028</ext-link> </mixed-citation></ref><ref id="B17"><mixed-citation xmlns:xlink="http://www.w3.org/1999/xlink" xlink:type="simple"><person-group><name name-style="western"><surname>Ruiz</surname><given-names>GR</given-names></name><name name-style="western"><surname>Brescovit</surname><given-names>AD</given-names></name></person-group> (<year>2004</year>) <article-title>The first new species of <italic><tp:taxon-name><tp:taxon-name-part taxon-name-part-type="genus">Neonella</tp:taxon-name-part></tp:taxon-name></italic> Gertsch (<tp:taxon-name><tp:taxon-name-part taxon-name-part-type="order">Araneae</tp:taxon-name-part></tp:taxon-name>, <tp:taxon-name><tp:taxon-name-part taxon-name-part-type="family">Salticidae</tp:taxon-name-part></tp:taxon-name>) from Brazil.</article-title> <source>Revista Ibérica de Aracnología</source> <volume>10</volume>: <fpage>281</fpage>–<lpage>283</lpage>. </mixed-citation></ref></ref-list></tp:taxon-treatment>
