# Supplementary material for: A new species of jumping spider Neonella Gertsch, with notes on the genus and male identification key (Araneae, Salticidae)
Source: Zookeys. 2015 Nov 5;(532):1–14. doi: 10.3897/zookeys.532.6078 (PMC4668891; doi:10.3897/zookeys.532.6078)
Supplement: XML Treatment for Neonella montana [file zookeys.532.6078-treatment2.xml]

<!DOCTYPE tp:taxon-treatment
  PUBLIC "-//TaxonX//DTD Taxonomic Treatment Publishing DTD v0 20100105//EN" "tax-treatment-NSO.dtd">
<tp:taxon-treatment xmlns:tp="http://www.plazi.org/taxpub"><tp:treatment-meta><kwd-group><label>Taxon classification</label><kwd><named-content content-type="kingdom">Animalia</named-content></kwd><kwd><named-content content-type="order">Araneae</named-content></kwd><kwd><named-content content-type="family">Salticidae</named-content></kwd></kwd-group><mixed-citation publication-type="journal"><person-group><name><surname>Rubio</surname><given-names>Gonzalo D.</given-names></name><name><surname>Argañaraz</surname><given-names>Carina I.</given-names></name><name><surname>Gleiser</surname><given-names>Raquel M.</given-names></name></person-group><article-title>A new species of jumping spider <italic><tp:taxon-name><tp:taxon-name-part taxon-name-part-type="genus">Neonella</tp:taxon-name-part></tp:taxon-name></italic> Gertsch, with notes on the genus and male identification key (<tp:taxon-name><tp:taxon-name-part taxon-name-part-type="order">Araneae</tp:taxon-name-part></tp:taxon-name>, <tp:taxon-name><tp:taxon-name-part taxon-name-part-type="family">Salticidae</tp:taxon-name-part></tp:taxon-name>)</article-title><source>Zookeys</source><day>5</day><month>11</month><year>2015</year><volume>2015</volume><issue>532</issue><fpage>1</fpage><lpage>14</lpage><pub-id pub-id-type="doi">10.3897/zookeys.532.6078</pub-id></mixed-citation></tp:treatment-meta><tp:nomenclature><tp:taxon-name>
                            <tp:taxon-name-part taxon-name-part-type="genus">Neonella</tp:taxon-name-part>
                            <tp:taxon-name-part taxon-name-part-type="species">montana</tp:taxon-name-part>
                        </tp:taxon-name><tp:taxon-authority>Galiano, 1988</tp:taxon-authority><xref ref-type="fig" rid="F1">Figs 1A, C</xref><xref ref-type="fig" rid="F3">; 3</xref><xref ref-type="fig" rid="F4">; 4E</xref><!--PageBreak--><!--PageBreak--><tp:nomenclature-citation-list><tp:nomenclature-citation><tp:taxon-name><tp:taxon-name-part taxon-name-part-type="genus">Neonella</tp:taxon-name-part> <tp:taxon-name-part taxon-name-part-type="species">montana</tp:taxon-name-part></tp:taxon-name><comment> Galiano, 1988: 447, figs 14, 21 (holotype ♀ from ARGENTINA: Córdoba province, Cuesta Cura Brochero, deposited in <named-content xmlns:xlink="http://www.w3.org/1999/xlink" content-type="dwc:institutional_code" xlink:type="simple">MACN</named-content>-Ar 8409, not examined); <xref ref-type="bibr" rid="B13">Ott et al. 2015</xref>: 586, figs 9‒12, 20‒25; <xref ref-type="bibr" rid="B14">Prószyński 2015</xref>; <xref ref-type="bibr" rid="B21">WSC 2015</xref>.</comment></tp:nomenclature-citation><tp:nomenclature-citation><tp:taxon-name><tp:taxon-name-part taxon-name-part-type="genus">Neonella</tp:taxon-name-part> <tp:taxon-name-part taxon-name-part-type="species">cabana</tp:taxon-name-part></tp:taxon-name><comment> Galiano, 1998: 15, figs 4‒6, 11, 12 (holotype ♂ from Cabana, Córdoba province, Argentina, not reexamined). Synonymized by <xref ref-type="bibr" rid="B13">Ott et al. (2015)</xref>: 586.</comment></tp:nomenclature-citation></tp:nomenclature-citation-list></tp:nomenclature><tp:treatment-sec sec-type="material"><title>Material examined (new records).</title><p>ARGENTINA: Córdoba: Ciudad de Córdoba, site 1 (<named-content xmlns:xlink="http://www.w3.org/1999/xlink" content-type="dwc:verbatimCoordinates" xlink:type="simple">31°22'27.67"S, 64°10'42.70"W</named-content>; 430 m asl), 15.III.2014, C.I. Argañaraz &amp; R.M. Gleiser leg., 1 ♀ (<abbrev xmlns:xlink="http://www.w3.org/1999/xlink" content-type="institution" xlink:title="Centro de Relevamiento y Evaluación de Recursos Agrícolas y Naturales, Córdoba" xlink:type="simple">CREAN</abbrev>); site 3 (<named-content xmlns:xlink="http://www.w3.org/1999/xlink" content-type="dwc:verbatimCoordinates" xlink:type="simple">31°20'18.24"S, 64°9'30.97"W</named-content>; 438 m asl), 23.XI.2013, C.I. Argañaraz leg., 1 ♂ and 1 ♀ (<abbrev xmlns:xlink="http://www.w3.org/1999/xlink" content-type="institution" xlink:title="Centro de Relevamiento y Evaluación de Recursos Agrícolas y Naturales, Córdoba" xlink:type="simple">CREAN</abbrev>); Ciudad de Córdoba, site 4 (<named-content xmlns:xlink="http://www.w3.org/1999/xlink" content-type="dwc:verbatimCoordinates" xlink:type="simple">31°28'25.54"S, 64°11'17.44"W</named-content>; 449 m asl), 21.XI.2013, C.I. Argañaraz leg., 1 ♂ and 1 ♀ (<abbrev xmlns:xlink="http://www.w3.org/1999/xlink" content-type="institution" xlink:title="Instituto de Biología Subtropical, Misiones" xlink:type="simple">IBSI-Ara</abbrev> 00243); same loc., 20.III.2014, C.I. Argañaraz &amp; R.M. Gleiser leg., 1 ♂ (<named-content xmlns:xlink="http://www.w3.org/1999/xlink" content-type="dwc:institutional_code" xlink:type="simple">MACN</named-content>-Ar 34511); site 5 (<named-content xmlns:xlink="http://www.w3.org/1999/xlink" content-type="dwc:verbatimCoordinates" xlink:type="simple">31°21'41.23"S, 64°16'2.66"W</named-content>; 451 m asl), 7.III.2014, C.I. Argañaraz &amp; R.M. Gleiser leg., 1 ♂ (<abbrev xmlns:xlink="http://www.w3.org/1999/xlink" content-type="institution" xlink:title="Centro de Relevamiento y Evaluación de Recursos Agrícolas y Naturales, Córdoba" xlink:type="simple">CREAN</abbrev>, tiss.s. CIA 001), 1 ♂ (<abbrev xmlns:xlink="http://www.w3.org/1999/xlink" content-type="institution" xlink:title="Centro de Relevamiento y Evaluación de Recursos Agrícolas y Naturales, Córdoba" xlink:type="simple">CREAN</abbrev>, tiss.s. CIA 002), 1 ♂ (<abbrev xmlns:xlink="http://www.w3.org/1999/xlink" content-type="institution" xlink:title="Centro de Relevamiento y Evaluación de Recursos Agrícolas y Naturales, Córdoba" xlink:type="simple">CREAN</abbrev>, tiss.s. CIA 003) and 1 ♀ (<abbrev xmlns:xlink="http://www.w3.org/1999/xlink" content-type="institution" xlink:title="Centro de Relevamiento y Evaluación de Recursos Agrícolas y Naturales, Córdoba" xlink:type="simple">CREAN</abbrev>, tiss.s. CIA 004); near Comunidad Los Cedros (<named-content xmlns:xlink="http://www.w3.org/1999/xlink" content-type="dwc:verbatimCoordinates" xlink:type="simple">31°32'25.54"S, 64°18'14.69"W</named-content>; 540 m asl), 28.XI.2013, C.I. Argañaraz leg., 1 ♂ (<abbrev xmlns:xlink="http://www.w3.org/1999/xlink" content-type="institution" xlink:title="Centro de Relevamiento y Evaluación de Recursos Agrícolas y Naturales, Córdoba" xlink:type="simple">CREAN</abbrev>); near Ciudad de Córdoba (<named-content xmlns:xlink="http://www.w3.org/1999/xlink" content-type="dwc:verbatimCoordinates" xlink:type="simple">31°26'35.25"S, 64°3'48.09"W</named-content>; 391 m asl), 29.XI.2013, C.I. Argañaraz leg., 3 ♂ and 1 ♀ (<abbrev xmlns:xlink="http://www.w3.org/1999/xlink" content-type="institution" xlink:title="Centro de Relevamiento y Evaluación de Recursos Agrícolas y Naturales, Córdoba" xlink:type="simple">CREAN</abbrev>); same loc., 11/III/2014, C.I. Argañaraz &amp; R.M. Gleiser leg., 3 <!--PageBreak-->♂ and 3 ♀ (<abbrev xmlns:xlink="http://www.w3.org/1999/xlink" content-type="institution" xlink:title="Centro de Relevamiento y Evaluación de Recursos Agrícolas y Naturales, Córdoba" xlink:type="simple">CREAN</abbrev>); Juarez Celman (<named-content xmlns:xlink="http://www.w3.org/1999/xlink" content-type="dwc:verbatimCoordinates" xlink:type="simple">31°15'13.69"S, 64°9'58.55"W</named-content>; 500 m asl), 15.III.2014, C.I. Argañaraz &amp; R.M. Gleiser leg., 4 ♂ and 1 ♀ (<abbrev xmlns:xlink="http://www.w3.org/1999/xlink" content-type="institution" xlink:title="Centro de Relevamiento y Evaluación de Recursos Agrícolas y Naturales, Córdoba" xlink:type="simple">CREAN</abbrev>); near Toledo (<named-content xmlns:xlink="http://www.w3.org/1999/xlink" content-type="dwc:verbatimCoordinates" xlink:type="simple">31°32'10.54"S, 64°1'43.97"W</named-content>; 381 m asl), 27.II.2014, C.I. Argañaraz &amp; R.M. Gleiser leg., 1 ♀ (<abbrev xmlns:xlink="http://www.w3.org/1999/xlink" content-type="institution" xlink:title="Centro de Relevamiento y Evaluación de Recursos Agrícolas y Naturales, Córdoba" xlink:type="simple">CREAN</abbrev>).</p></tp:treatment-sec><tp:treatment-sec sec-type="Note"><title>Note.</title><p>The holotype was requested for study but so far it is unavailable. However, we do not consider this a major drawback since in a recent contribution, <xref ref-type="bibr" rid="B13">Ott et al. (2015)</xref> synonymized <italic><tp:taxon-name><tp:taxon-name-part taxon-name-part-type="genus">Neonella</tp:taxon-name-part> <tp:taxon-name-part taxon-name-part-type="species">cabana</tp:taxon-name-part></tp:taxon-name></italic> with <italic><tp:taxon-name><tp:taxon-name-part taxon-name-part-type="genus">Neonella</tp:taxon-name-part> <tp:taxon-name-part taxon-name-part-type="species">montana</tp:taxon-name-part></tp:taxon-name></italic> based on specimens collected in southern Brazil, which had been noted as a possibility by <xref ref-type="bibr" rid="B9">Galiano (1998)</xref>. In agreement with Ott and collaborators, we found that males of <italic><tp:taxon-name><tp:taxon-name-part taxon-name-part-type="genus">Neonella</tp:taxon-name-part> <tp:taxon-name-part taxon-name-part-type="species">montana</tp:taxon-name-part></tp:taxon-name></italic> have variations <!--PageBreak-->in both somatic and reproductive structures. Therefore, an updated diagnosis including both sexes and an additional re-description of the male including the variation found in the palp of specimens from Argentina (near the type locality) are given below.</p></tp:treatment-sec><tp:treatment-sec sec-type="Diagnosis"><title>Diagnosis.</title><p>Males of <italic><tp:taxon-name><tp:taxon-name-part taxon-name-part-type="genus">Neonella</tp:taxon-name-part> <tp:taxon-name-part taxon-name-part-type="species">montana</tp:taxon-name-part></tp:taxon-name></italic> are similar to those of <italic><tp:taxon-name><tp:taxon-name-part taxon-name-part-type="genus">Neonella</tp:taxon-name-part> <tp:taxon-name-part taxon-name-part-type="species">colalao</tp:taxon-name-part></tp:taxon-name></italic> in sharing a comb-like, branched lamella of embolus (<abbrev xmlns:xlink="http://www.w3.org/1999/xlink" xlink:title="lamella of embolus" xlink:type="simple">LE</abbrev>), but can be distinguished from this species by <!--PageBreak-->having non bifurcated terminal apex of the embolus (Fig. <xref ref-type="fig" rid="F3">3E</xref>; and <xref ref-type="bibr" rid="B9">Galiano (1998)</xref>: Figs 11, 12, compare with Figs 7–10). Females of <italic><tp:taxon-name><tp:taxon-name-part taxon-name-part-type="genus">Neonella</tp:taxon-name-part> <tp:taxon-name-part taxon-name-part-type="species">montana</tp:taxon-name-part></tp:taxon-name></italic> can be distinguished from the other species of <italic><tp:taxon-name><tp:taxon-name-part taxon-name-part-type="genus">Neonella</tp:taxon-name-part></tp:taxon-name></italic> by having only one opening on the epigynal plate, formed by a large, trapezoid atrium (Fig. <xref ref-type="fig" rid="F4">4E</xref>; and <xref ref-type="bibr" rid="B8">Galiano 1988</xref>: 447, Figs 14, 21).</p><fig id="F3" position="float" orientation="portrait"><label>Figure 3.</label><caption><p><italic><tp:taxon-name><tp:taxon-name-part taxon-name-part-type="genus">Neonella</tp:taxon-name-part> <tp:taxon-name-part taxon-name-part-type="species">montana</tp:taxon-name-part></tp:taxon-name></italic> Galiano, 1988; <bold>A–E</bold> male (<abbrev xmlns:xlink="http://www.w3.org/1999/xlink" content-type="institution" xlink:title="Instituto de Biología Subtropical, Misiones" xlink:type="simple">IBSI-Ara</abbrev> 00243); <bold>A, B</bold> habitus in dorsal (<bold>A</bold>) and lateral (<bold>B</bold>) view <bold>C, D</bold> male palp in ventral (<bold>C</bold>) and prolateral (<bold>D</bold>) view <bold>E</bold> detail of <abbrev xmlns:xlink="http://www.w3.org/1999/xlink" xlink:title="embolus base" xlink:type="simple">EB</abbrev> in dorsal view. (<abbrev xmlns:xlink="http://www.w3.org/1999/xlink" xlink:type="simple">EB<def><p> = embolus base</p></def></abbrev>; <abbrev xmlns:xlink="http://www.w3.org/1999/xlink" xlink:type="simple">DS<def><p> = dorsal scutum</p></def></abbrev>; <abbrev xmlns:xlink="http://www.w3.org/1999/xlink" xlink:type="simple">E<def><p> = embolus</p></def></abbrev>; <abbrev xmlns:xlink="http://www.w3.org/1999/xlink" xlink:type="simple">PA<def><p> = patellar apophysis</p></def></abbrev>; <abbrev xmlns:xlink="http://www.w3.org/1999/xlink" xlink:type="simple">LE<def><p> = lamella of embolus</p></def></abbrev>; <abbrev xmlns:xlink="http://www.w3.org/1999/xlink" xlink:type="simple">PSPL<def><p> = prolateral spermophore loop</p></def></abbrev>; <abbrev xmlns:xlink="http://www.w3.org/1999/xlink" xlink:type="simple">RSPL<def><p> = retrolateral spermophore loop</p></def></abbrev>; <abbrev xmlns:xlink="http://www.w3.org/1999/xlink" xlink:type="simple">TL<def><p> = tegular lobe</p></def></abbrev>). Scale bars: 0.5 mm (<bold>A, B</bold>); 0.09 mm (<bold>C, D</bold>).</p></caption><graphic xmlns:xlink="http://www.w3.org/1999/xlink" xlink:href="zookeys-532-001-g003.jpg" position="float" orientation="portrait" xlink:type="simple" id="oo_63492.jpg"/></fig><fig id="F4" position="float" orientation="portrait"><label>Figure 4.</label><caption><p>Schematic identification for species of <italic><tp:taxon-name><tp:taxon-name-part taxon-name-part-type="genus">Neonella</tp:taxon-name-part></tp:taxon-name></italic> Gertsch, 1936; <bold>A–L</bold> drawings modified from the original papers and descriptions (sources in method section). (<abbrev xmlns:xlink="http://www.w3.org/1999/xlink" xlink:type="simple">CO<def><p> = copulatory opening</p></def></abbrev>; <abbrev xmlns:xlink="http://www.w3.org/1999/xlink" xlink:type="simple">E<def><p> = embolus</p></def></abbrev>; <abbrev xmlns:xlink="http://www.w3.org/1999/xlink" xlink:type="simple">MS<def><p> = median septum</p></def></abbrev>; <abbrev xmlns:xlink="http://www.w3.org/1999/xlink" xlink:type="simple">PA<def><p> = patellar apophysis</p></def></abbrev>; <abbrev xmlns:xlink="http://www.w3.org/1999/xlink" xlink:type="simple">LE<def><p> = lamella of embolus</p></def></abbrev>; <abbrev xmlns:xlink="http://www.w3.org/1999/xlink" xlink:type="simple">W<def><p> = window of epigynum</p></def></abbrev>).</p></caption><graphic xmlns:xlink="http://www.w3.org/1999/xlink" xlink:href="zookeys-532-001-g004.jpg" position="float" orientation="portrait" xlink:type="simple" id="oo_63493.jpg"/></fig></tp:treatment-sec><tp:treatment-sec sec-type="Description"><title>Description.</title><p>Male from Ciudad de Córdoba (<abbrev xmlns:xlink="http://www.w3.org/1999/xlink" content-type="institution" xlink:title="Instituto de Biología Subtropical, Misiones" xlink:type="simple">IBSI-Ara</abbrev> 00243) (Fig. <xref ref-type="fig" rid="F3">3</xref>). Total length: 1.47. Carapace 0.67 long, 0.47 wide, 0.32 high; abdomen 0.67 long, 0.44 wide. Eye sizes: <abbrev xmlns:xlink="http://www.w3.org/1999/xlink" xlink:title="anterior median eye" xlink:type="simple">AME</abbrev> 0.15, <abbrev xmlns:xlink="http://www.w3.org/1999/xlink" xlink:title="anterior lateral eye" xlink:type="simple">ALE</abbrev> 0.10, <abbrev xmlns:xlink="http://www.w3.org/1999/xlink" xlink:title="posterior median eye the smaller" xlink:type="simple">PME</abbrev> 0.025, <abbrev xmlns:xlink="http://www.w3.org/1999/xlink" xlink:title="posterior lateral eye" xlink:type="simple">PLE</abbrev> 0.090. Ocular quadrangle 0.35 long. Anterior eye row 0.50 wide, posterior 0.50 wide. Clypeus height 0.012. Teeth of chelicerae inconspicuous. Sternum longer (0.32) than wide (0.22). Leg measurements: I 0.96 (0.31, 0.32, 0.17, 0.15); II 0.80 (0.25, 0.27, 0.15, 0.12); III 0.96 (0.27, 0.32, 0.19, 0.17); IV 1.15 (0.32, 0.40, 0.22, 0.20). Carapace light brown with narrow black margins. Cephalic region black, covered by white hairs; thoracic region with a lighter longitudinal band. Clypeus very low. Chelicerae tiny, yellow, light brown proximally. Legs light brown, with blackish irregular bands on femurs side (pro and retrolateral), and blackish rings around the distal ends of the patella and tibia, and scarcely on metatarsus. Sternum and labium yellow. Palp (Fig. <xref ref-type="fig" rid="F3">3C–E</xref>): brown; cymbium yellow. Femur and patella black proximally, with a hook-shaped <abbrev xmlns:xlink="http://www.w3.org/1999/xlink" xlink:type="simple"><def><p>retrolateral apophysis </p></def>(PA)</abbrev>. Copulatory bulb light brown, with conspicuous <abbrev xmlns:xlink="http://www.w3.org/1999/xlink" xlink:type="simple"><def><p>tegular lobe </p></def>(TL)</abbrev> and <abbrev xmlns:xlink="http://www.w3.org/1999/xlink" xlink:type="simple"><def><p>embolus base </p></def>(EB)</abbrev>. <abbrev xmlns:xlink="http://www.w3.org/1999/xlink" xlink:type="simple"><def><p>Embolus </p></def>(E)</abbrev> short, with comb-like <abbrev xmlns:xlink="http://www.w3.org/1999/xlink" xlink:type="simple"><def><p>lamella </p></def>(LE)</abbrev>. Abdomen light brown, with a few scattered black hairs; with a pair of longitudinal dark stripes on the abdomen in anterior half, and the posterior half with chevrons. Dorsal abdomen completely covered with a scutum (<abbrev xmlns:xlink="http://www.w3.org/1999/xlink" xlink:title="dorsal scutum" xlink:type="simple">DS</abbrev>). Spinnerets pale yellow. Variation (n=10): some specimens from Córdoba vary in thickness and shape of embolus and <abbrev xmlns:xlink="http://www.w3.org/1999/xlink" xlink:title="lamella of embolus" xlink:type="simple">LE</abbrev> respectively; for comparison see Figure <xref ref-type="fig" rid="F4">4E</xref>; in addition, the blackish irregular bands of the femora may be less developed.</p><p>Female (Holotype, <named-content xmlns:xlink="http://www.w3.org/1999/xlink" content-type="dwc:institutional_code" xlink:type="simple">MACN</named-content>-Ar 8409). The female is well illustrated and described in previous contributions: See <xref ref-type="bibr" rid="B8">Galiano (1988)</xref>: 447 and illustration in <xref ref-type="bibr" rid="B13">Ott et al. (2015)</xref>.</p></tp:treatment-sec><tp:treatment-sec sec-type="Distribution"><title>Distribution.</title><p>Central and southeast Argentina: in Córdoba (Fig. <xref ref-type="fig" rid="F1">1A</xref>) and Buenos Aires provinces, and southern Brazil: Rio Grande do Sul.</p></tp:treatment-sec><tp:treatment-sec><!--Section generated to contain objects referenced in tp:taxon-treatment.--><fig id="F1" position="float" orientation="portrait"><label>Figure 1.</label><caption><p><bold>A</bold> Sampling location, positives sites for <italic><tp:taxon-name><tp:taxon-name-part taxon-name-part-type="genus">Neonella</tp:taxon-name-part></tp:taxon-name></italic> species and their distribution. Key: black circle = negative sites (further localities that were sampled but that did not yield <italic><tp:taxon-name><tp:taxon-name-part taxon-name-part-type="genus">Neonella</tp:taxon-name-part></tp:taxon-name></italic> spp.); white circle = <italic><tp:taxon-name><tp:taxon-name-part taxon-name-part-type="genus">Neonella</tp:taxon-name-part> <tp:taxon-name-part taxon-name-part-type="species">montana</tp:taxon-name-part></tp:taxon-name></italic>; white triangle = <italic><tp:taxon-name><tp:taxon-name-part taxon-name-part-type="genus">Neonella</tp:taxon-name-part> <tp:taxon-name-part taxon-name-part-type="species">acostae</tp:taxon-name-part></tp:taxon-name></italic>; white circle with a cross = <italic><tp:taxon-name><tp:taxon-name-part taxon-name-part-type="genus">Neonella</tp:taxon-name-part> <tp:taxon-name-part taxon-name-part-type="species">acostae</tp:taxon-name-part></tp:taxon-name></italic> and <italic><tp:taxon-name><tp:taxon-name-part taxon-name-part-type="genus">Neonella</tp:taxon-name-part> <tp:taxon-name-part taxon-name-part-type="species">montana</tp:taxon-name-part></tp:taxon-name></italic>; white circle with a X = <italic><tp:taxon-name><tp:taxon-name-part taxon-name-part-type="genus">Neonella</tp:taxon-name-part> <tp:taxon-name-part taxon-name-part-type="species">montana</tp:taxon-name-part></tp:taxon-name></italic> and <italic><tp:taxon-name><tp:taxon-name-part taxon-name-part-type="genus">Neonella</tp:taxon-name-part> <tp:taxon-name-part taxon-name-part-type="species">minuta</tp:taxon-name-part></tp:taxon-name></italic>; white squares = <italic><tp:taxon-name><tp:taxon-name-part taxon-name-part-type="genus">Neonella</tp:taxon-name-part> <tp:taxon-name-part taxon-name-part-type="species">acostae</tp:taxon-name-part></tp:taxon-name></italic>, <italic><tp:taxon-name><tp:taxon-name-part taxon-name-part-type="genus">Neonella</tp:taxon-name-part> <tp:taxon-name-part taxon-name-part-type="species">minuta</tp:taxon-name-part></tp:taxon-name></italic>, and <italic><tp:taxon-name><tp:taxon-name-part taxon-name-part-type="genus">Neonella</tp:taxon-name-part> <tp:taxon-name-part taxon-name-part-type="species">montana</tp:taxon-name-part></tp:taxon-name></italic> <bold>B</bold> Typical location/habitat for <italic><tp:taxon-name><tp:taxon-name-part taxon-name-part-type="genus">Neonella</tp:taxon-name-part> <tp:taxon-name-part taxon-name-part-type="species">acostae</tp:taxon-name-part></tp:taxon-name></italic> <bold>C</bold> Typical location/habitat for <italic><tp:taxon-name><tp:taxon-name-part taxon-name-part-type="genus">Neonella</tp:taxon-name-part> <tp:taxon-name-part taxon-name-part-type="species">montana</tp:taxon-name-part></tp:taxon-name></italic>.</p></caption><graphic xmlns:xlink="http://www.w3.org/1999/xlink" xlink:href="zookeys-532-001-g001.jpg" position="float" orientation="portrait" xlink:type="simple" id="oo_63490.jpg"/></fig></tp:treatment-sec><ref-list><ref id="B13"><mixed-citation xmlns:xlink="http://www.w3.org/1999/xlink" xlink:type="simple"><person-group><name name-style="western"><surname>Ott</surname><given-names>R</given-names></name><name name-style="western"><surname>Silva</surname><given-names>GO</given-names></name><name name-style="western"><surname>Marta</surname><given-names>KS</given-names></name><name name-style="western"><surname>Rodrigues</surname><given-names>ENL</given-names></name></person-group> (<year>2015</year>) <article-title>On the spider genus <italic><tp:taxon-name><tp:taxon-name-part taxon-name-part-type="genus">Neonella</tp:taxon-name-part></tp:taxon-name></italic> (<tp:taxon-name><tp:taxon-name-part taxon-name-part-type="order">Araneae</tp:taxon-name-part></tp:taxon-name>: <tp:taxon-name><tp:taxon-name-part taxon-name-part-type="family">Salticidae</tp:taxon-name-part></tp:taxon-name>): new records and taxonomic notes for species from southern South America.</article-title> <source>Zootaxa</source> <volume>3946</volume>(<issue>4</issue>): <fpage>583</fpage>–<lpage>586</lpage>. doi: <ext-link xlink:type="simple" ext-link-type="doi" xlink:href="10.11646/zootaxa.3946.4.7">10.11646/zootaxa.3946.4.7</ext-link> </mixed-citation></ref><ref id="B14"><mixed-citation xmlns:xlink="http://www.w3.org/1999/xlink" xlink:type="simple"><person-group><name name-style="western"><surname>Prószyński</surname><given-names>J</given-names></name></person-group> (<year>2015</year>) <source>Monograph of <tp:taxon-name><tp:taxon-name-part taxon-name-part-type="family">Salticidae</tp:taxon-name-part></tp:taxon-name> (<tp:taxon-name><tp:taxon-name-part taxon-name-part-type="order">Araneae</tp:taxon-name-part></tp:taxon-name>) of the World 1995–2014, version July 15th 2015</source>. <ext-link xlink:type="simple" ext-link-type="uri" xlink:href="http://www.peckhamia.com/salticidae/">http://www.peckhamia.com/salticidae/</ext-link> [<date-in-citation content-type="access-date">accessed 23 August 2015</date-in-citation>] </mixed-citation></ref><ref id="B21"><mixed-citation xmlns:xlink="http://www.w3.org/1999/xlink" xlink:type="simple"><institution xlink:type="simple">WSC</institution> (<year>2015</year>) <source>The World Spider Catalog, version 16</source>. <publisher-name>Natural History Museum Bern</publisher-name>. <ext-link xlink:type="simple" ext-link-type="uri" xlink:href="http://wsc.nmbe.ch">http://wsc.nmbe.ch</ext-link> [<date-in-citation content-type="access-date">accessed 07 Apr 2015</date-in-citation>] </mixed-citation></ref><ref id="B9"><mixed-citation xmlns:xlink="http://www.w3.org/1999/xlink" xlink:type="simple"><person-group><name name-style="western"><surname>Galiano</surname><given-names>ME</given-names></name></person-group> (<year>1998</year>) <article-title>Description of three new species of <italic><tp:taxon-name><tp:taxon-name-part taxon-name-part-type="genus">Neonella</tp:taxon-name-part></tp:taxon-name></italic> (<tp:taxon-name><tp:taxon-name-part taxon-name-part-type="order">Araneae</tp:taxon-name-part></tp:taxon-name>, <tp:taxon-name><tp:taxon-name-part taxon-name-part-type="family">Salticidae</tp:taxon-name-part></tp:taxon-name>).</article-title> <source>Journal of Arachnology</source> <volume>26</volume>: <fpage>14</fpage>–<lpage>18</lpage>. </mixed-citation></ref><ref id="B8"><mixed-citation xmlns:xlink="http://www.w3.org/1999/xlink" xlink:type="simple"><person-group><name name-style="western"><surname>Galiano</surname><given-names>ME</given-names></name></person-group> (<year>1988</year>) <article-title>New species of <italic><tp:taxon-name><tp:taxon-name-part taxon-name-part-type="genus">Neonella</tp:taxon-name-part></tp:taxon-name></italic> Gertsch, 1936 (<tp:taxon-name><tp:taxon-name-part taxon-name-part-type="order">Araneae</tp:taxon-name-part></tp:taxon-name>, <tp:taxon-name><tp:taxon-name-part taxon-name-part-type="family">Salticidae</tp:taxon-name-part></tp:taxon-name>).</article-title> <source>Revue Suisse de Zoologie</source> <volume>95</volume>: <fpage>439</fpage>–<lpage>448</lpage>. doi: <ext-link xlink:type="simple" ext-link-type="doi" xlink:href="10.5962/bhl.part.79663">10.5962/bhl.part.79663</ext-link> </mixed-citation></ref></ref-list></tp:taxon-treatment>
