# Supplementary material for: A new species of jumping spider Neonella Gertsch, with notes on the genus and male identification key (Araneae, Salticidae)
Source: Zookeys. 2015 Nov 5;(532):1–14. doi: 10.3897/zookeys.532.6078 (PMC4668891; doi:10.3897/zookeys.532.6078)
Supplement: XML Treatment for Neonella minuta [file zookeys.532.6078-treatment3.xml]

<!DOCTYPE tp:taxon-treatment
  PUBLIC "-//TaxonX//DTD Taxonomic Treatment Publishing DTD v0 20100105//EN" "tax-treatment-NSO.dtd">
<tp:taxon-treatment xmlns:tp="http://www.plazi.org/taxpub"><tp:treatment-meta><kwd-group><label>Taxon classification</label><kwd><named-content content-type="kingdom">Animalia</named-content></kwd><kwd><named-content content-type="order">Araneae</named-content></kwd><kwd><named-content content-type="family">Salticidae</named-content></kwd></kwd-group><mixed-citation publication-type="journal"><person-group><name><surname>Rubio</surname><given-names>Gonzalo D.</given-names></name><name><surname>Argañaraz</surname><given-names>Carina I.</given-names></name><name><surname>Gleiser</surname><given-names>Raquel M.</given-names></name></person-group><article-title>A new species of jumping spider <italic><tp:taxon-name><tp:taxon-name-part taxon-name-part-type="genus">Neonella</tp:taxon-name-part></tp:taxon-name></italic> Gertsch, with notes on the genus and male identification key (<tp:taxon-name><tp:taxon-name-part taxon-name-part-type="order">Araneae</tp:taxon-name-part></tp:taxon-name>, <tp:taxon-name><tp:taxon-name-part taxon-name-part-type="family">Salticidae</tp:taxon-name-part></tp:taxon-name>)</article-title><source>Zookeys</source><day>5</day><month>11</month><year>2015</year><volume>2015</volume><issue>532</issue><fpage>1</fpage><lpage>14</lpage><pub-id pub-id-type="doi">10.3897/zookeys.532.6078</pub-id></mixed-citation></tp:treatment-meta><tp:nomenclature><tp:taxon-name>
                            <tp:taxon-name-part taxon-name-part-type="genus">Neonella</tp:taxon-name-part>
                            <tp:taxon-name-part taxon-name-part-type="species">minuta</tp:taxon-name-part>
                        </tp:taxon-name><tp:taxon-authority>Galiano, 1965</tp:taxon-authority><xref ref-type="fig" rid="F1">Figs 1A</xref><xref ref-type="fig" rid="F4">; 4H</xref><tp:nomenclature-citation-list><tp:nomenclature-citation><tp:taxon-name><tp:taxon-name-part taxon-name-part-type="genus">Neonella</tp:taxon-name-part> <tp:taxon-name-part taxon-name-part-type="species">minuta</tp:taxon-name-part></tp:taxon-name><comment> Galiano, 1965: 25, figs 1–8; <xref ref-type="bibr" rid="B8">Galiano 1988</xref>: 439, figs 17, 19; <xref ref-type="bibr" rid="B13">Ott et al. 2015</xref>: 585, figs 5‒8, 17‒19; <xref ref-type="bibr" rid="B14">Prószyński 2015</xref>; <xref ref-type="bibr" rid="B21">WSC 2015</xref>.</comment></tp:nomenclature-citation></tp:nomenclature-citation-list></tp:nomenclature><tp:treatment-sec sec-type="New records"><title>New records.</title><p>ARGENTINA: Córdoba: Juarez Celman (<named-content xmlns:xlink="http://www.w3.org/1999/xlink" content-type="dwc:verbatimCoordinates" xlink:type="simple">31°15'13.69"S, 64°9'58.55"W</named-content>; 500 m asl), 23.XI.2013, C.I. Argañaraz leg., 1 ♀ (<abbrev xmlns:xlink="http://www.w3.org/1999/xlink" content-type="institution" xlink:title="Centro de Relevamiento y Evaluación de Recursos Agrícolas y Naturales, Córdoba" xlink:type="simple">CREAN</abbrev>); same loc., 15.III.2014, C.I. Argañaraz &amp; R.M. Gleiser leg., 1 ♀ (<abbrev xmlns:xlink="http://www.w3.org/1999/xlink" content-type="institution" xlink:title="Centro de Relevamiento y Evaluación de Recursos Agrícolas y Naturales, Córdoba" xlink:type="simple">CREAN</abbrev>); near Ciudad de Córdoba (<named-content xmlns:xlink="http://www.w3.org/1999/xlink" content-type="dwc:verbatimCoordinates" xlink:type="simple">31°26'35.25"S, 64°3'48.09"W</named-content>; 391 m asl), 29.XI.2013, C.I. Argañaraz leg., 2 ♀ (<abbrev xmlns:xlink="http://www.w3.org/1999/xlink" content-type="institution" xlink:title="Instituto de Biología Subtropical, Misiones" xlink:type="simple">IBSI-Ara</abbrev> 00288); Ciudad de Córdoba, site 3 (<named-content xmlns:xlink="http://www.w3.org/1999/xlink" content-type="dwc:verbatimCoordinates" xlink:type="simple">31°20'18.24"S, 64°9'30.97"W</named-content>; 438 m asl), 15.III.2014, C.I. Argañaraz &amp; R.M. Gleiser leg., 1 ♀ (<abbrev xmlns:xlink="http://www.w3.org/1999/xlink" content-type="institution" xlink:title="Centro de Relevamiento y Evaluación de Recursos Agrícolas y Naturales, Córdoba" xlink:type="simple">CREAN</abbrev>, tiss.s. CIA 009), <!--PageBreak-->1 ♂ (<abbrev xmlns:xlink="http://www.w3.org/1999/xlink" content-type="institution" xlink:title="Centro de Relevamiento y Evaluación de Recursos Agrícolas y Naturales, Córdoba" xlink:type="simple">CREAN</abbrev>), 1 ♂ and 1 ♀ (<abbrev xmlns:xlink="http://www.w3.org/1999/xlink" content-type="institution" xlink:title="Centro de Relevamiento y Evaluación de Recursos Agrícolas y Naturales, Córdoba" xlink:type="simple">CREAN</abbrev>); near Comunidad Los Cedros (<named-content xmlns:xlink="http://www.w3.org/1999/xlink" content-type="dwc:verbatimCoordinates" xlink:type="simple">31°32'25.54"S, 64°18'14.69"W</named-content>; 540 m asl), 26.II.2014, C.I. Argañaraz leg., 1 ♀ (<abbrev xmlns:xlink="http://www.w3.org/1999/xlink" content-type="institution" xlink:title="Centro de Relevamiento y Evaluación de Recursos Agrícolas y Naturales, Córdoba" xlink:type="simple">CREAN</abbrev>).</p></tp:treatment-sec><tp:treatment-sec sec-type="Comments"><title>Comments.</title><p>In a recent contribution, <xref ref-type="bibr" rid="B13">Ott et al. (2015)</xref> extend the distribution of <italic><tp:taxon-name><tp:taxon-name-part taxon-name-part-type="genus">Neonella</tp:taxon-name-part> <tp:taxon-name-part taxon-name-part-type="species">minuta</tp:taxon-name-part></tp:taxon-name></italic> toward Rio Grande do Sul (Brazil), which was originally only known endemic to Buenos Aires (Argentina) by <xref ref-type="bibr" rid="B7">Galiano (1965)</xref>. Our present work enhances the geographical distribution of this species, representing the westernmost record so far (Córdoba province, Central Argentina).</p></tp:treatment-sec><tp:treatment-sec sec-type="Ecology of the collected species"><title>Ecology of the collected species.</title><p>The three species of <italic><tp:taxon-name><tp:taxon-name-part taxon-name-part-type="genus">Neonella</tp:taxon-name-part></tp:taxon-name></italic> were collected during the spring and the summer but were not detected in the winter samples. They were found in the lower strata of vegetation (0 to 35 cm), consisting mainly of grasses and forbs. <italic><tp:taxon-name><tp:taxon-name-part taxon-name-part-type="genus">Neonella</tp:taxon-name-part> <tp:taxon-name-part taxon-name-part-type="species">acostae</tp:taxon-name-part></tp:taxon-name></italic> was collected both within the urban environment (Fig. <xref ref-type="fig" rid="F1">1A, B</xref>) and in more natural sites on the periphery of the city (Fig. <xref ref-type="fig" rid="F1">1A, C</xref>), while <italic><tp:taxon-name><tp:taxon-name-part taxon-name-part-type="genus">Neonella</tp:taxon-name-part> <tp:taxon-name-part taxon-name-part-type="species">montana</tp:taxon-name-part></tp:taxon-name></italic> and <italic><tp:taxon-name><tp:taxon-name-part taxon-name-part-type="genus">Neonella</tp:taxon-name-part> <tp:taxon-name-part taxon-name-part-type="species">minuta</tp:taxon-name-part></tp:taxon-name></italic> were mostly collected from more natural sites with dense vegetation on the city periphery (Fig. <xref ref-type="fig" rid="F1">1A, C</xref>). Based on Cole’s index (<xref ref-type="bibr" rid="B2">1949</xref>), <italic><tp:taxon-name><tp:taxon-name-part taxon-name-part-type="genus">Neonella</tp:taxon-name-part> <tp:taxon-name-part taxon-name-part-type="species">acostae</tp:taxon-name-part></tp:taxon-name></italic> was negatively associated with <italic><tp:taxon-name><tp:taxon-name-part taxon-name-part-type="genus">Neonella</tp:taxon-name-part> <tp:taxon-name-part taxon-name-part-type="species">minuta</tp:taxon-name-part></tp:taxon-name></italic> (-0.44 ± 0.42; mean association ± standard error) and <italic><tp:taxon-name><tp:taxon-name-part taxon-name-part-type="genus">Neonella</tp:taxon-name-part> <tp:taxon-name-part taxon-name-part-type="species">montana</tp:taxon-name-part></tp:taxon-name></italic> (-0.13 ± 0.11), suggesting moderately dissimilar habitat disturbance tolerances because <italic><tp:taxon-name><tp:taxon-name-part taxon-name-part-type="genus">Neonella</tp:taxon-name-part> <tp:taxon-name-part taxon-name-part-type="species">acostae</tp:taxon-name-part></tp:taxon-name></italic> was collected at a wider range of sites in terms of plant cover, or alternatively a moderate degree of interspecific competition because they occasionally occurred at the same site. <xref ref-type="bibr" rid="B3">Cumming and Wesolowska (2004)</xref> explained high <tp:taxon-name><tp:taxon-name-part taxon-name-part-type="family">Salticidae</tp:taxon-name-part></tp:taxon-name> richness in small suburban areas as a result of strong host-plant associations. More detailed studies of microhabitat use should be carried out to confirm these explanations. <italic><tp:taxon-name><tp:taxon-name-part taxon-name-part-type="genus">Neonella</tp:taxon-name-part> <tp:taxon-name-part taxon-name-part-type="species">minuta</tp:taxon-name-part></tp:taxon-name></italic> and <italic><tp:taxon-name><tp:taxon-name-part taxon-name-part-type="genus">Neonella</tp:taxon-name-part> <tp:taxon-name-part taxon-name-part-type="species">montana</tp:taxon-name-part></tp:taxon-name></italic> were not significantly associated (0.1 ± 0.11), suggesting independent occurrences of the species.</p></tp:treatment-sec><tp:treatment-sec><!--Section generated to contain objects referenced in tp:taxon-treatment.--><fig id="F1" position="float" orientation="portrait"><label>Figure 1.</label><caption><p><bold>A</bold> Sampling location, positives sites for <italic><tp:taxon-name><tp:taxon-name-part taxon-name-part-type="genus">Neonella</tp:taxon-name-part></tp:taxon-name></italic> species and their distribution. Key: black circle = negative sites (further localities that were sampled but that did not yield <italic><tp:taxon-name><tp:taxon-name-part taxon-name-part-type="genus">Neonella</tp:taxon-name-part></tp:taxon-name></italic> spp.); white circle = <italic><tp:taxon-name><tp:taxon-name-part taxon-name-part-type="genus">Neonella</tp:taxon-name-part> <tp:taxon-name-part taxon-name-part-type="species">montana</tp:taxon-name-part></tp:taxon-name></italic>; white triangle = <italic><tp:taxon-name><tp:taxon-name-part taxon-name-part-type="genus">Neonella</tp:taxon-name-part> <tp:taxon-name-part taxon-name-part-type="species">acostae</tp:taxon-name-part></tp:taxon-name></italic>; white circle with a cross = <italic><tp:taxon-name><tp:taxon-name-part taxon-name-part-type="genus">Neonella</tp:taxon-name-part> <tp:taxon-name-part taxon-name-part-type="species">acostae</tp:taxon-name-part></tp:taxon-name></italic> and <italic><tp:taxon-name><tp:taxon-name-part taxon-name-part-type="genus">Neonella</tp:taxon-name-part> <tp:taxon-name-part taxon-name-part-type="species">montana</tp:taxon-name-part></tp:taxon-name></italic>; white circle with a X = <italic><tp:taxon-name><tp:taxon-name-part taxon-name-part-type="genus">Neonella</tp:taxon-name-part> <tp:taxon-name-part taxon-name-part-type="species">montana</tp:taxon-name-part></tp:taxon-name></italic> and <italic><tp:taxon-name><tp:taxon-name-part taxon-name-part-type="genus">Neonella</tp:taxon-name-part> <tp:taxon-name-part taxon-name-part-type="species">minuta</tp:taxon-name-part></tp:taxon-name></italic>; white squares = <italic><tp:taxon-name><tp:taxon-name-part taxon-name-part-type="genus">Neonella</tp:taxon-name-part> <tp:taxon-name-part taxon-name-part-type="species">acostae</tp:taxon-name-part></tp:taxon-name></italic>, <italic><tp:taxon-name><tp:taxon-name-part taxon-name-part-type="genus">Neonella</tp:taxon-name-part> <tp:taxon-name-part taxon-name-part-type="species">minuta</tp:taxon-name-part></tp:taxon-name></italic>, and <italic><tp:taxon-name><tp:taxon-name-part taxon-name-part-type="genus">Neonella</tp:taxon-name-part> <tp:taxon-name-part taxon-name-part-type="species">montana</tp:taxon-name-part></tp:taxon-name></italic> <bold>B</bold> Typical location/habitat for <italic><tp:taxon-name><tp:taxon-name-part taxon-name-part-type="genus">Neonella</tp:taxon-name-part> <tp:taxon-name-part taxon-name-part-type="species">acostae</tp:taxon-name-part></tp:taxon-name></italic> <bold>C</bold> Typical location/habitat for <italic><tp:taxon-name><tp:taxon-name-part taxon-name-part-type="genus">Neonella</tp:taxon-name-part> <tp:taxon-name-part taxon-name-part-type="species">montana</tp:taxon-name-part></tp:taxon-name></italic>.</p></caption><graphic xmlns:xlink="http://www.w3.org/1999/xlink" xlink:href="zookeys-532-001-g001.jpg" position="float" orientation="portrait" xlink:type="simple" id="oo_63490.jpg"/></fig><fig id="F4" position="float" orientation="portrait"><label>Figure 4.</label><caption><p>Schematic identification for species of <italic><tp:taxon-name><tp:taxon-name-part taxon-name-part-type="genus">Neonella</tp:taxon-name-part></tp:taxon-name></italic> Gertsch, 1936; <bold>A–L</bold> drawings modified from the original papers and descriptions (sources in method section). (<abbrev xmlns:xlink="http://www.w3.org/1999/xlink" xlink:type="simple">CO<def><p> = copulatory opening</p></def></abbrev>; <abbrev xmlns:xlink="http://www.w3.org/1999/xlink" xlink:type="simple">E<def><p> = embolus</p></def></abbrev>; <abbrev xmlns:xlink="http://www.w3.org/1999/xlink" xlink:type="simple">MS<def><p> = median septum</p></def></abbrev>; <abbrev xmlns:xlink="http://www.w3.org/1999/xlink" xlink:type="simple">PA<def><p> = patellar apophysis</p></def></abbrev>; <abbrev xmlns:xlink="http://www.w3.org/1999/xlink" xlink:type="simple">LE<def><p> = lamella of embolus</p></def></abbrev>; <abbrev xmlns:xlink="http://www.w3.org/1999/xlink" xlink:type="simple">W<def><p> = window of epigynum</p></def></abbrev>).</p></caption><graphic xmlns:xlink="http://www.w3.org/1999/xlink" xlink:href="zookeys-532-001-g004.jpg" position="float" orientation="portrait" xlink:type="simple" id="oo_63493.jpg"/></fig></tp:treatment-sec><ref-list><ref id="B8"><mixed-citation xmlns:xlink="http://www.w3.org/1999/xlink" xlink:type="simple"><person-group><name name-style="western"><surname>Galiano</surname><given-names>ME</given-names></name></person-group> (<year>1988</year>) <article-title>New species of <italic><tp:taxon-name><tp:taxon-name-part taxon-name-part-type="genus">Neonella</tp:taxon-name-part></tp:taxon-name></italic> Gertsch, 1936 (<tp:taxon-name><tp:taxon-name-part taxon-name-part-type="order">Araneae</tp:taxon-name-part></tp:taxon-name>, <tp:taxon-name><tp:taxon-name-part taxon-name-part-type="family">Salticidae</tp:taxon-name-part></tp:taxon-name>).</article-title> <source>Revue Suisse de Zoologie</source> <volume>95</volume>: <fpage>439</fpage>–<lpage>448</lpage>. doi: <ext-link xlink:type="simple" ext-link-type="doi" xlink:href="10.5962/bhl.part.79663">10.5962/bhl.part.79663</ext-link> </mixed-citation></ref><ref id="B13"><mixed-citation xmlns:xlink="http://www.w3.org/1999/xlink" xlink:type="simple"><person-group><name name-style="western"><surname>Ott</surname><given-names>R</given-names></name><name name-style="western"><surname>Silva</surname><given-names>GO</given-names></name><name name-style="western"><surname>Marta</surname><given-names>KS</given-names></name><name name-style="western"><surname>Rodrigues</surname><given-names>ENL</given-names></name></person-group> (<year>2015</year>) <article-title>On the spider genus <italic><tp:taxon-name><tp:taxon-name-part taxon-name-part-type="genus">Neonella</tp:taxon-name-part></tp:taxon-name></italic> (<tp:taxon-name><tp:taxon-name-part taxon-name-part-type="order">Araneae</tp:taxon-name-part></tp:taxon-name>: <tp:taxon-name><tp:taxon-name-part taxon-name-part-type="family">Salticidae</tp:taxon-name-part></tp:taxon-name>): new records and taxonomic notes for species from southern South America.</article-title> <source>Zootaxa</source> <volume>3946</volume>(<issue>4</issue>): <fpage>583</fpage>–<lpage>586</lpage>. doi: <ext-link xlink:type="simple" ext-link-type="doi" xlink:href="10.11646/zootaxa.3946.4.7">10.11646/zootaxa.3946.4.7</ext-link> </mixed-citation></ref><ref id="B14"><mixed-citation xmlns:xlink="http://www.w3.org/1999/xlink" xlink:type="simple"><person-group><name name-style="western"><surname>Prószyński</surname><given-names>J</given-names></name></person-group> (<year>2015</year>) <source>Monograph of <tp:taxon-name><tp:taxon-name-part taxon-name-part-type="family">Salticidae</tp:taxon-name-part></tp:taxon-name> (<tp:taxon-name><tp:taxon-name-part taxon-name-part-type="order">Araneae</tp:taxon-name-part></tp:taxon-name>) of the World 1995–2014, version July 15th 2015</source>. <ext-link xlink:type="simple" ext-link-type="uri" xlink:href="http://www.peckhamia.com/salticidae/">http://www.peckhamia.com/salticidae/</ext-link> [<date-in-citation content-type="access-date">accessed 23 August 2015</date-in-citation>] </mixed-citation></ref><ref id="B21"><mixed-citation xmlns:xlink="http://www.w3.org/1999/xlink" xlink:type="simple"><institution xlink:type="simple">WSC</institution> (<year>2015</year>) <source>The World Spider Catalog, version 16</source>. <publisher-name>Natural History Museum Bern</publisher-name>. <ext-link xlink:type="simple" ext-link-type="uri" xlink:href="http://wsc.nmbe.ch">http://wsc.nmbe.ch</ext-link> [<date-in-citation content-type="access-date">accessed 07 Apr 2015</date-in-citation>] </mixed-citation></ref><ref id="B7"><mixed-citation xmlns:xlink="http://www.w3.org/1999/xlink" xlink:type="simple"><person-group><name name-style="western"><surname>Galiano</surname><given-names>ME</given-names></name></person-group> (<year>1965</year>) <article-title>Descripción de <italic><tp:taxon-name><tp:taxon-name-part taxon-name-part-type="genus">Neonella</tp:taxon-name-part> <tp:taxon-name-part taxon-name-part-type="species">minuta</tp:taxon-name-part></tp:taxon-name></italic> sp.n. (<tp:taxon-name><tp:taxon-name-part taxon-name-part-type="order">Araneae</tp:taxon-name-part></tp:taxon-name>, <tp:taxon-name><tp:taxon-name-part taxon-name-part-type="family">Salticidae</tp:taxon-name-part></tp:taxon-name>).</article-title> <source>Revista de la Sociedad Entomológica Argentina</source> <volume>27</volume>: <fpage>25</fpage>–<lpage>28</lpage>. </mixed-citation></ref><ref id="B2"><mixed-citation xmlns:xlink="http://www.w3.org/1999/xlink" xlink:type="simple"><person-group><name name-style="western"><surname>Cole</surname><given-names>LM</given-names></name></person-group> (<year>1949</year>) <article-title>The measurement of interspecific association.</article-title> <source>Ecology</source> <volume>30</volume>: <fpage>411</fpage>–<lpage>424</lpage>. doi: <ext-link xlink:type="simple" ext-link-type="doi" xlink:href="10.2307/1932444">10.2307/1932444</ext-link> </mixed-citation></ref><ref id="B3"><mixed-citation xmlns:xlink="http://www.w3.org/1999/xlink" xlink:type="simple"><person-group><name name-style="western"><surname>Cumming</surname><given-names>MS</given-names></name><name name-style="western"><surname>Wesołowska</surname><given-names>W</given-names></name></person-group> (<year>2004</year>) <article-title>Habitat separation in a species-rich assemblage of jumping spiders (<tp:taxon-name><tp:taxon-name-part taxon-name-part-type="order">Araneae</tp:taxon-name-part></tp:taxon-name>: <tp:taxon-name><tp:taxon-name-part taxon-name-part-type="family">Salticidae</tp:taxon-name-part></tp:taxon-name>) in a suburban study site in Zimbabwe.</article-title> <source>Journal of Zoology</source> <volume>262</volume>: <fpage>1</fpage>–<lpage>10</lpage>. doi: <ext-link xlink:type="simple" ext-link-type="doi" xlink:href="10.1017/S0952836903004461">10.1017/S0952836903004461</ext-link> </mixed-citation></ref></ref-list></tp:taxon-treatment>
